# Supplementary material for: p-Phenyl­enedimethanaminium dibromide
Source: Acta Crystallogr Sect E Struct Rep Online. 2010 Jun 30;66(Pt 7):o1865. doi: 10.1107/S1600536810024840 (PMC3006843; doi:10.1107/S1600536810024840)
Supplement: Supplementary file 2 [file e-66-o1865-Isup2.hkl]

# 
# h,k,l, Fc-squared, Fo-squared, sigma(Fo-squared) and status flag 
# 
data_I
_shelx_title ' 1                      R = 0.04  P-1' 
_shelx_refln_list_code          4 
_shelx_F_calc_maximum       85.68 
_exptl_crystal_F_000       145.97 
_reflns_d_resolution_high  0.7700 
 
loop_ 
 _symmetry_equiv_pos_as_xyz 
 'x, y, z' 
 '-x, -y, -z' 
 
_cell_length_a     4.4462 
_cell_length_b     6.0331 
_cell_length_c    10.3470 
_cell_angle_alpha 101.900 
_cell_angle_beta   99.790 
_cell_angle_gamma  94.290 
 
_shelx_F_squared_multiplier     1.000 
 
loop_ 
 _refln_index_h 
 _refln_index_k 
 _refln_index_l 
 _refln_F_squared_calc 
 _refln_F_squared_meas 
 _refln_F_squared_sigma 
 _refln_observed_status 
   1   0   0        8.40        9.94      0.36 o 
   2   0   0       24.01       29.37      1.65 o 
   3   0   0      678.06      692.01     20.96 o 
   4   0   0      214.34      202.53     19.73 o 
   5   0   0        5.62        7.36      3.53 o 
  -5   1   0       61.08       65.58      8.32 o 
  -4   1   0        9.02        7.57      1.72 o 
  -3   1   0      303.56      299.88      8.34 o 
  -2   1   0     2344.12     2226.24     75.20 o 
  -1   1   0      411.97      459.01     12.41 o 
   0   1   0       83.49       70.56      1.90 o 
   1   1   0     4148.34     4383.17    158.90 o 
   2   1   0     1422.34     1497.03     44.70 o 
   3   1   0        1.58        2.86      1.14 o 
   4   1   0       88.06       84.01      5.60 o 
   5   1   0       69.28       70.55      9.05 o 
  -5   2   0       98.68       97.63     15.65 o 
  -4   2   0      181.84      189.05      7.28 o 
  -3   2   0      276.94      319.98     10.47 o 
  -2   2   0      299.96      329.95     13.62 o 
  -1   2   0     1020.02     1010.43     33.87 o 
   0   2   0     3959.16     3993.58    171.16 o 
   1   2   0       10.48       10.71      0.72 o 
   2   2   0      514.79      451.89     30.94 o 
   3   2   0      667.05      720.23     47.78 o 
   4   2   0       22.84       22.80      4.83 o 
   5   2   0        5.72       13.57      4.36 o 
  -5   3   0       43.22       43.83      8.61 o 
  -4   3   0      113.45      108.19     11.57 o 
  -3   3   0      419.85      405.75     16.75 o 
  -2   3   0      993.19     1018.26     45.12 o 
  -1   3   0      155.68      179.99      7.10 o 
   0   3   0      328.17      302.62      9.19 o 
   1   3   0     1726.50     1711.11     63.60 o 
   2   3   0      224.61      237.84     19.23 o 
   3   3   0      114.89      115.28      7.05 o 
   4   3   0      115.87      120.56      8.70 o 
  -5   4   0       86.17       84.78      6.49 o 
  -4   4   0      113.23      117.69      7.69 o 
  -3   4   0        3.79        6.32      2.99 o 
  -2   4   0      515.41      524.44     23.20 o 
  -1   4   0     1075.85     1160.13     48.36 o 
   0   4   0      119.90       93.90      8.86 o 
   1   4   0      238.47      208.31      6.83 o 
   2   4   0      252.76      255.07      9.87 o 
   3   4   0      273.67      287.40     17.19 o 
   4   4   0        5.29        4.22      3.86 o 
  -4   5   0      174.35      182.85     11.27 o 
  -3   5   0      228.62      229.90     12.53 o 
  -2   5   0       64.38       62.59      4.04 o 
  -1   5   0      261.54      270.96     10.23 o 
   0   5   0      481.76      480.02     19.83 o 
   1   5   0      312.97      298.78     14.26 o 
   2   5   0       24.93       25.91      2.59 o 
   3   5   0       43.40       39.97      5.59 o 
  -4   6   0       26.89       23.92      6.18 o 
  -3   6   0       59.93       51.05      4.51 o 
  -2   6   0      348.06      348.88     15.00 o 
  -1   6   0      128.73      123.38     11.90 o 
   0   6   0       17.53       16.75      2.59 o 
   1   6   0      191.31      186.04      9.40 o 
   2   6   0       87.35       83.09      7.41 o 
   3   6   0        7.51       -1.38      4.85 o 
  -1   7   0      201.01      196.78     17.34 o 
   0   7   0      105.17      119.63      8.94 o 
   1   7   0        9.67       11.71      3.76 o 
  -1  -7   1       68.59       67.62      5.77 o 
   0  -7   1      137.20      158.86     10.37 o 
   1  -7   1       22.84       20.33      5.69 o 
   2  -7   1       28.44       35.27      5.96 o 
  -3  -6   1       50.23       52.51      9.76 o 
  -2  -6   1      140.82      141.07     25.72 o 
  -1  -6   1       11.48        8.75      2.45 o 
   0  -6   1      116.76      126.99      6.25 o 
   1  -6   1      335.43      374.25     24.06 o 
   2  -6   1       89.72       90.09      6.19 o 
   3  -6   1        0.14        2.99      2.68 o 
   4  -6   1       60.05       66.30      6.15 o 
  -4  -5   1       54.82       47.74      6.46 o 
  -3  -5   1       13.01       10.16      3.48 o 
  -2  -5   1      200.58      178.84     10.96 o 
  -1  -5   1      426.25      429.64     17.17 o 
   0  -5   1      199.14      206.00      9.17 o 
   1  -5   1       15.30       15.63      1.65 o 
   2  -5   1      476.78      521.73     21.31 o 
   3  -5   1      141.05      155.01      9.50 o 
   4  -5   1       12.86       13.67      3.04 o 
  -4  -4   1       32.24       34.46      8.17 o 
  -3  -4   1      164.26      162.02      9.41 o 
  -2  -4   1      369.78      357.68     14.87 o 
  -1  -4   1      166.12      162.26      8.00 o 
   0  -4   1     1252.48     1318.21     79.52 o 
   1  -4   1      369.52      382.83     16.93 o 
   2  -4   1       70.06       73.97      2.96 o 
   3  -4   1      255.65      252.64     10.12 o 
   4  -4   1      125.73      133.16      7.99 o 
   5  -4   1       27.88       26.91      4.18 o 
  -5  -3   1       38.35       35.85      5.63 o 
  -4  -3   1       43.89       38.97      5.11 o 
  -3  -3   1       80.90       75.64      4.96 o 
  -2  -3   1      491.81      496.62     17.48 o 
  -1  -3   1     1351.84     1288.70     58.20 o 
   0  -3   1       26.89       23.14      2.82 o 
   1  -3   1     1554.16     1665.77     62.66 o 
   2  -3   1      845.64      814.52     29.84 o 
   3  -3   1      111.88      121.02      6.77 o 
   4  -3   1       38.97       40.68      3.16 o 
   5  -3   1       43.14       42.74      4.24 o 
  -5  -2   1       16.26       18.64      3.94 o 
  -4  -2   1      159.71      172.94     10.20 o 
  -3  -2   1      318.83      297.84     14.50 o 
  -2  -2   1        0.70        1.96      0.73 o 
  -1  -2   1      969.24      978.58     34.75 o 
   0  -2   1     4122.29     4582.06    243.69 o 
   1  -2   1      227.74      228.55      7.89 o 
   2  -2   1      172.55      167.21      4.20 o 
   3  -2   1      829.85      777.71     39.67 o 
   4  -2   1      133.34      129.54      5.05 o 
   5  -2   1        0.59        0.75      4.07 o 
  -5  -1   1       44.30       44.68      9.47 o 
  -4  -1   1        2.05        1.41      3.18 o 
  -3  -1   1      621.94      677.40     43.27 o 
  -2  -1   1     1026.03     1018.79     16.59 o 
  -1  -1   1      392.83      404.90      8.70 o 
   0  -1   1       12.32       10.29      0.83 o 
   1  -1   1     7341.27     6831.62    176.38 o 
   2  -1   1      490.49      392.39     18.50 o 
   3  -1   1        1.40        1.87      1.00 o 
   4  -1   1      193.89      182.59      6.61 o 
   5  -1   1       78.32       67.46      7.07 o 
  -5   0   1       98.47       93.14      6.99 o 
  -4   0   1      236.92      245.09     25.47 o 
  -3   0   1      133.60      135.56      3.93 o 
  -2   0   1      872.86      909.54     21.04 o 
  -1   0   1     2805.30     2945.66     52.42 o 
   1   0   1      251.12      292.85      4.93 o 
   2   0   1     1294.65     1337.16     40.27 o 
   3   0   1      940.98      924.37     30.87 o 
   4   0   1        1.11        0.44      1.17 o 
   5   0   1       14.46       13.21      3.36 o 
  -5   1   1       20.04       19.33      3.69 o 
  -4   1   1      239.55      244.11      8.27 o 
  -3   1   1      606.11      620.95     19.16 o 
  -2   1   1     1070.29     1081.44     30.47 o 
  -1   1   1      554.70      563.16     11.14 o 
   0   1   1     1536.21     1597.31     28.33 o 
   1   1   1     2751.98     2684.18     95.34 o 
   2   1   1       23.99       25.84      1.57 o 
   3   1   1       95.26       93.80      4.02 o 
   4   1   1      364.87      400.73     23.59 o 
   5   1   1       12.60       13.62      3.50 o 
  -5   2   1       87.15       97.42      8.19 o 
  -4   2   1      234.36      244.54      9.60 o 
  -3   2   1      159.06      159.86      5.38 o 
  -2   2   1     1264.17     1234.33     42.45 o 
  -1   2   1     2133.32     1978.12     66.42 o 
   0   2   1       23.26       28.31      1.50 o 
   1   2   1      412.73      389.90     11.62 o 
   2   2   1     1038.42     1050.31     71.60 o 
   3   2   1      211.13      218.63      7.80 o 
   4   2   1       15.56       19.40      3.32 o 
   5   2   1       39.33       47.17      6.56 o 
  -5   3   1        2.76        2.34      2.35 o 
  -4   3   1      244.06      251.69     10.75 o 
  -3   3   1      465.93      482.83     18.55 o 
  -2   3   1       52.07       52.67      2.47 o 
  -1   3   1     1041.90     1026.10     35.22 o 
   0   3   1     1861.63     1875.63     79.82 o 
   1   3   1      293.05      320.82     27.70 o 
   2   3   1      163.30      177.54     14.81 o 
   3   3   1       94.31       95.97     10.53 o 
   4   3   1      169.38      178.34     13.58 o 
  -5   4   1       15.08       14.09      3.27 o 
  -4   4   1       31.04       33.54      3.31 o 
  -3   4   1      355.36      356.74     14.68 o 
  -2   4   1      700.92      688.58     26.75 o 
  -1   4   1      286.17      281.42      9.00 o 
   0   4   1      195.76      200.92      7.87 o 
   1   4   1      624.95      647.14     31.17 o 
   2   4   1      383.09      358.46     31.67 o 
   3   4   1       18.85       15.04      3.85 o 
   4   4   1        8.46       10.29      8.44 o 
  -4   5   1       50.80       49.17      4.93 o 
  -3   5   1       85.28       82.37      4.29 o 
  -2   5   1       48.73       47.52      2.82 o 
  -1   5   1      768.13      799.21     43.61 o 
   0   5   1      289.69      281.63     30.93 o 
   1   5   1        0.05        4.70      2.44 o 
   2   5   1      176.26      156.41      7.48 o 
   3   5   1       86.23       87.19     11.10 o 
  -3   6   1      177.74      167.45     15.84 o 
  -2   6   1       63.34       70.71      5.66 o 
  -1   6   1       16.08       12.00      3.96 o 
   0   6   1      334.68      349.06     20.42 o 
   1   6   1      150.18      173.72     21.83 o 
   2   6   1       35.13       36.54      6.99 o 
  -1   7   1      109.92      113.54     26.73 o 
   0   7   1       21.35       19.04      3.73 o 
   1   7   1       39.73       45.07      6.13 o 
  -2  -7   2       26.14       26.63      7.41 o 
  -1  -7   2      209.86      208.62     15.72 o 
   0  -7   2        6.21       10.43      3.69 o 
   1  -7   2       19.22       18.17      4.20 o 
   2  -7   2      177.38      168.27     12.36 o 
  -3  -6   2       93.38       87.50      8.62 o 
  -2  -6   2       18.55       19.59      3.79 o 
  -1  -6   2       65.49       63.93      6.01 o 
   0  -6   2      387.93      405.46     18.48 o 
   1  -6   2      143.79      151.56      6.88 o 
   2  -6   2        0.22        5.97      3.08 o 
   3  -6   2      148.67      164.62     11.07 o 
  -4  -5   2        0.92        0.96      3.45 o 
  -3  -5   2       50.14       53.77      4.93 o 
  -2  -5   2      149.75      140.22      5.80 o 
  -1  -5   2      544.84      561.47     23.42 o 
   0  -5   2       74.06       81.21      4.07 o 
   1  -5   2      472.89      491.51     18.60 o 
   2  -5   2      361.73      359.16     18.84 o 
   3  -5   2       16.16       15.85      4.35 o 
   4  -5   2       38.86       40.68      4.23 o 
  -4  -4   2       85.57       88.62     11.20 o 
  -3  -4   2      156.61      145.57     16.42 o 
  -2  -4   2      161.75      163.15      6.26 o 
  -1  -4   2      245.47      244.07      7.53 o 
   0  -4   2     1471.63     1486.61     63.10 o 
   1  -4   2       41.92       47.78      5.44 o 
   2  -4   2      360.72      374.65     11.66 o 
   3  -4   2      402.85      438.81     23.53 o 
   4  -4   2       42.26       45.14      4.72 o 
   5  -4   2        3.66        2.25      2.86 o 
  -5  -3   2       12.84       10.86      3.63 o 
  -4  -3   2       20.72       23.23      3.91 o 
  -3  -3   2      334.88      345.25     18.16 o 
  -2  -3   2      680.43      693.81     31.95 o 
  -1  -3   2        9.24       12.15      2.05 o 
   0  -3   2      605.29      682.89     28.16 o 
   1  -3   2     1527.00     1471.16     45.40 o 
   2  -3   2      482.33      449.99     13.50 o 
   3  -3   2       58.95       63.71      3.48 o 
   4  -3   2      189.91      196.64     10.69 o 
   5  -3   2       52.96       52.44      5.22 o 
  -5  -2   2       93.77       93.55      8.72 o 
  -4  -2   2      141.65      151.16      9.90 o 
  -3  -2   2       32.08       37.38      3.00 o 
  -2  -2   2     1409.67     1462.14     71.91 o 
  -1  -2   2      922.27      962.77     23.21 o 
   0  -2   2     1211.56     1307.75     50.50 o 
   1  -2   2      252.92      233.69      6.43 o 
   2  -2   2     1135.22     1154.08     39.57 o 
   3  -2   2      472.36      509.19     30.48 o 
   4  -2   2        0.04        4.91      2.06 o 
   5  -2   2       29.68       24.69      6.97 o 
  -5  -1   2        4.90        5.49      3.13 o 
  -4  -1   2      248.66      258.58     17.88 o 
  -3  -1   2      568.19      553.90     45.34 o 
  -2  -1   2      873.64      993.29     52.54 o 
  -1  -1   2     2048.18     2368.88     60.07 o 
   0  -1   2     2571.81     2757.07     55.96 o 
   1  -1   2      564.45      516.56      8.73 o 
   2  -1   2      110.21      121.43      3.80 o 
   3  -1   2      404.00      344.38     47.92 o 
   4  -1   2      307.63      297.24     11.52 o 
   5  -1   2        5.12       10.77      5.14 o 
  -5   0   2      117.23      111.66     10.21 o 
  -4   0   2       85.44       77.69      4.92 o 
  -3   0   2      263.10      254.72      7.98 o 
  -2   0   2     1826.71     1783.33     79.79 o 
  -1   0   2     1962.81     1890.87    100.15 o 
   0   0   2        0.11        7.08      0.61 o 
   1   0   2     3946.40     3927.64    144.97 o 
   2   0   2      600.30      600.41     17.19 o 
   3   0   2      111.30      118.85      4.65 o 
   4   0   2       21.46       16.20      3.33 o 
   5   0   2       90.27       87.67     12.20 o 
  -5   1   2        9.65       11.09      3.55 o 
  -4   1   2      321.14      341.82     14.82 o 
  -3   1   2      640.56      655.61     20.72 o 
  -2   1   2       19.89       17.98      0.95 o 
  -1   1   2     3491.76     3263.17    103.21 o 
   0   1   2     2292.24     2131.66     35.81 o 
   1   1   2      287.79      229.66     19.42 o 
   2   1   2      515.22      519.28     16.39 o 
   3   1   2      382.11      428.55     15.48 o 
   4   1   2       94.93      101.25     11.31 o 
   5   1   2        0.31        1.72      5.13 o 
  -5   2   2       26.00       24.76      4.23 o 
  -4   2   2       12.69       12.01      1.90 o 
  -3   2   2      453.43      452.12     15.19 o 
  -2   2   2     1360.57     1371.31     49.26 o 
  -1   2   2      378.00      350.04     18.02 o 
   0   2   2      855.54      978.79     40.34 o 
   1   2   2     2209.26     1627.30     97.64 o 
   2   2   2      300.30      288.56      9.75 o 
   3   2   2       52.47       50.47      2.85 o 
   4   2   2       45.28       52.08      5.25 o 
   5   2   2       46.00       50.90      7.95 o 
  -5   3   2       88.73       89.21     12.36 o 
  -4   3   2      175.29      184.22      8.33 o 
  -3   3   2       27.36       26.39      2.15 o 
  -2   3   2      357.95      344.97     11.18 o 
  -1   3   2     1701.84     1725.39     75.25 o 
   0   3   2      363.45      362.73     21.28 o 
   1   3   2       12.85        9.52      1.15 o 
   2   3   2      624.93      641.47     28.01 o 
   3   3   2      249.93      256.07     27.35 o 
   4   3   2        3.46       -1.83      3.35 o 
  -5   4   2        0.82        2.04      3.05 o 
  -4   4   2      170.08      166.45      8.31 o 
  -3   4   2      295.55      307.13     15.59 o 
  -2   4   2      176.90      177.45      9.47 o 
  -1   4   2       21.22       20.33      1.41 o 
   0   4   2     1034.01      999.64     51.71 o 
   1   4   2      393.04      372.60     25.36 o 
   2   4   2       13.45       15.48      2.29 o 
   3   4   2       82.12       88.63     11.78 o 
   4   4   2       67.94       68.13      8.60 o 
  -4   5   2       66.57       59.15      4.56 o 
  -3   5   2      107.61      106.79      5.69 o 
  -2   5   2      402.09      372.64     23.37 o 
  -1   5   2      223.43      240.16     13.47 o 
   0   5   2       28.62       24.22      3.45 o 
   1   5   2      246.54      286.11     26.20 o 
   2   5   2      177.26      194.80     21.97 o 
  -2   6   2        1.32       -1.91      4.53 o 
  -1   6   2      220.33      225.82     14.80 o 
   0   6   2      195.13      202.97     48.84 o 
   1   6   2       38.17       35.86      4.67 o 
   2   6   2       17.28        5.22      5.95 o 
  -2   7   2      156.28      166.42     17.43 o 
  -1   7   2        3.59        1.31      2.46 o 
   0   7   2       16.51       22.85      7.09 o 
  -2  -7   3       85.52       96.81     11.07 o 
  -1  -7   3       22.11       25.59      5.06 o 
   0  -7   3       10.96       16.46     10.15 o 
   1  -7   3      169.41      181.50     13.86 o 
   2  -7   3       86.69       87.58      7.81 o 
  -3  -6   3        7.37       10.88      3.83 o 
  -2  -6   3       42.95       39.28      5.02 o 
  -1  -6   3      126.98      134.64      6.97 o 
   0  -6   3      375.17      371.71     53.90 o 
   1  -6   3        9.53       11.69      3.27 o 
   2  -6   3      105.04      106.52      7.63 o 
   3  -6   3      159.36      157.87     10.88 o 
  -4  -5   3       10.23       11.10      4.44 o 
  -3  -5   3      159.71      152.06     18.03 o 
  -2  -5   3      252.35      248.34     14.65 o 
  -1  -5   3      101.46      104.33      9.58 o 
   0  -5   3      117.59       84.50     49.37 o 
   1  -5   3      748.58      743.06     43.46 o 
   2  -5   3       61.37       63.12      8.48 o 
   3  -5   3       63.27       69.40      5.74 o 
   4  -5   3       93.69      102.05      8.07 o 
  -4  -4   3       38.53       38.41      5.35 o 
  -3  -4   3        2.03        1.11      3.74 o 
  -2  -4   3      406.98      379.96     26.91 o 
  -1  -4   3      914.11      837.53     30.30 o 
   0  -4   3       40.78       40.86      3.17 o 
   1  -4   3      287.20      296.94     13.06 o 
   2  -4   3      368.12      350.45     16.73 o 
   3  -4   3      298.36      319.08     22.39 o 
   4  -4   3       10.61       11.97      3.30 o 
  -5  -3   3        1.78        2.93      4.82 o 
  -4  -3   3      179.02      212.24     17.91 o 
  -3  -3   3      309.30      318.13     27.95 o 
  -2  -3   3      153.27      154.64      7.29 o 
  -1  -3   3      998.63     1102.81     51.01 o 
   0  -3   3     1007.01     1078.14     34.06 o 
   1  -3   3      852.30      851.82     50.26 o 
   2  -3   3      129.56      134.11      6.38 o 
   3  -3   3      204.83      217.67     10.83 o 
   4  -3   3      183.83      199.89     11.13 o 
   5  -3   3        0.90        1.04      3.37 o 
  -5  -2   3       32.61       31.76      6.89 o 
  -4  -2   3       24.46       24.99      4.43 o 
  -3  -2   3      268.77      293.17     14.50 o 
  -2  -2   3     1006.70     1047.53     51.71 o 
  -1  -2   3     1502.26     1687.43     51.45 o 
   0  -2   3      630.45      639.10     14.07 o 
   1  -2   3     1949.55     1855.87    130.48 o 
   2  -2   3      408.25      376.01     10.61 o 
   3  -2   3       62.82       54.84      2.85 o 
   4  -2   3       92.82      100.12      6.22 o 
   5  -2   3       62.46       58.56      9.15 o 
  -5  -1   3       25.60       27.98      3.93 o 
  -4  -1   3      324.43      340.85     18.55 o 
  -3  -1   3      183.54      183.48      7.83 o 
  -2  -1   3       71.28       81.23      1.41 o 
  -1  -1   3     2974.80     3140.15    111.27 o 
   0  -1   3     1731.42     1812.99     55.98 o 
   1  -1   3      620.28      627.75     19.72 o 
   2  -1   3     2133.04     2078.09     78.22 o 
   3  -1   3      185.94      188.26     12.81 o 
   4  -1   3       79.19       68.98      5.07 o 
   5  -1   3        3.87        3.72      5.04 o 
  -5   0   3        0.61        0.97      2.83 o 
  -4   0   3       18.14       19.77      2.61 o 
  -3   0   3      815.07      725.39     34.88 o 
  -2   0   3     1083.00     1228.99     69.11 o 
  -1   0   3      197.02      211.55      5.41 o 
   0   0   3     2853.13     2342.12    102.45 o 
   1   0   3     1580.17     1581.85     54.68 o 
   2   0   3      587.07      622.90     22.55 o 
   3   0   3      197.77      198.48      6.68 o 
   4   0   3      143.45      140.63      5.79 o 
   5   0   3       21.97       25.95      8.82 o 
  -5   1   3      196.20      201.13     13.09 o 
  -4   1   3      183.87      209.74     12.38 o 
  -3   1   3       35.64       36.99      2.96 o 
  -2   1   3      431.64      415.57     11.06 o 
  -1   1   3     3007.60     3238.74    114.44 o 
   0   1   3      388.07      342.27     11.80 o 
   1   1   3      100.47       98.90      4.01 o 
   2   1   3     1512.03     1534.31     69.05 o 
   3   1   3      188.21      201.83      8.05 o 
   4   1   3        1.36       -2.68      3.53 o 
   5   1   3       25.95       30.51      7.95 o 
  -5   2   3        3.17        4.41      6.53 o 
  -4   2   3      203.87      208.82     12.98 o 
  -3   2   3      965.26     1007.16     40.46 o 
  -2   2   3        7.22        6.92      1.33 o 
  -1   2   3      163.70      155.30      5.12 o 
   0   2   3     2482.33     2452.10    142.43 o 
   1   2   3      301.70      291.29      9.96 o 
   2   2   3       35.27       37.85      2.27 o 
   3   2   3      346.64      347.92     18.65 o 
   4   2   3      116.74      124.01      9.67 o 
  -5   3   3      133.01      143.70     12.49 o 
  -4   3   3       27.38       27.89      2.56 o 
  -3   3   3      299.88      297.41     10.93 o 
  -2   3   3      934.02      908.61     33.02 o 
  -1   3   3      478.35      448.22     15.32 o 
   0   3   3        9.41        9.53      2.13 o 
   1   3   3      832.58      729.56     30.14 o 
   2   3   3      338.65      331.58     14.78 o 
   3   3   3       24.44       20.66      3.12 o 
   4   3   3       12.93       13.66      4.51 o 
  -4   4   3      131.53      123.29     13.78 o 
  -3   4   3      465.45      469.13     24.73 o 
  -2   4   3      232.90      232.60      8.07 o 
  -1   4   3      554.24      576.49     31.52 o 
   0   4   3      596.35      599.07     40.85 o 
   1   4   3       22.91       16.60      1.82 o 
   2   4   3       94.94       89.19     12.18 o 
   3   4   3      140.26      135.93     10.85 o 
  -3   5   3      106.55      111.98      8.13 o 
  -2   5   3      563.85      592.93     38.77 o 
  -1   5   3        2.37        1.74      4.25 o 
   0   5   3      274.34      282.56     34.89 o 
   1   5   3      254.56      277.50     18.39 o 
   2   5   3       44.69       46.53      9.08 o 
   3   5   3        5.18        5.40      5.32 o 
  -3   6   3        6.91        9.86      3.67 o 
  -2   6   3      134.56      142.87     10.84 o 
  -1   6   3      258.57      262.59     17.02 o 
   0   6   3       76.27       62.52     15.85 o 
   1   6   3       36.08       34.81      4.97 o 
   2   6   3       69.02       61.82     11.51 o 
  -1   7   3       18.42       17.37      9.49 o 
   0   7   3      143.47      157.98     34.04 o 
  -2  -7   4       16.96       15.59      5.00 o 
  -1  -7   4       11.58       13.40      3.90 o 
   0  -7   4      118.88      134.72     46.49 o 
   1  -7   4      122.58      125.24     11.07 o 
   2  -7   4        1.28        2.38      3.25 o 
  -3  -6   4        1.14        3.29      3.45 o 
  -2  -6   4      211.15      210.58     15.28 o 
  -1  -6   4      206.49      208.74     13.88 o 
   0  -6   4        8.98       11.16      1.92 o 
   1  -6   4       83.34       82.88      6.36 o 
   2  -6   4      203.62      190.05     13.35 o 
   3  -6   4       40.62       43.80      5.35 o 
  -4  -5   4       74.44       73.06      8.27 o 
  -3  -5   4       65.48       61.45      6.07 o 
  -2  -5   4        4.74        6.45      2.67 o 
  -1  -5   4      240.67      264.59     25.20 o 
   0  -5   4      782.75      829.38     34.23 o 
   1  -5   4       43.37       41.07      4.26 o 
   2  -5   4       90.30       93.98      6.36 o 
   3  -5   4       87.01       94.35      7.30 o 
   4  -5   4       81.60       85.49      7.66 o 
  -4  -4   4        2.41        0.79      3.34 o 
  -3  -4   4      181.38      182.16     10.76 o 
  -2  -4   4      512.22      511.91     27.57 o 
  -1  -4   4      120.15      126.10      4.07 o 
   0  -4   4      210.93      208.81     11.33 o 
   1  -4   4      854.40      914.22     55.25 o 
   2  -4   4      320.40      324.13     18.26 o 
   3  -4   4       17.91       16.84      2.78 o 
   4  -4   4       41.21       38.52      6.53 o 
  -5  -3   4       52.19       52.81      6.19 o 
  -4  -3   4      103.93      111.22     16.22 o 
  -3  -3   4       33.17       31.48      3.31 o 
  -2  -3   4      160.00      147.43     13.53 o 
  -1  -3   4     1184.34     1251.48     62.57 o 
   0  -3   4      922.15      887.49     81.02 o 
   1  -3   4       17.59       17.92      3.15 o 
   2  -3   4      770.77      652.61     30.09 o 
   3  -3   4      211.08      214.45     11.15 o 
   4  -3   4       21.14       23.57      3.81 o 
  -5  -2   4        2.31        4.86      3.07 o 
  -4  -2   4       86.34       83.19      5.71 o 
  -3  -2   4      600.90      651.30     51.75 o 
  -2  -2   4      407.91      396.60      8.95 o 
  -1  -2   4       54.79       60.14      2.56 o 
   0  -2   4     1294.70     1319.26     41.19 o 
   1  -2   4     1268.60     1204.94     94.66 o 
   2  -2   4      296.28      293.10      9.65 o 
   3  -2   4      453.14      450.28     22.43 o 
   4  -2   4       72.59       82.14      6.76 o 
   5  -2   4       22.03       28.17      8.68 o 
  -5  -1   4      177.34      173.65     26.35 o 
  -4  -1   4       58.37       58.58      6.84 o 
  -3  -1   4       55.56       44.16      3.40 o 
  -2  -1   4     1061.00     1088.39     53.20 o 
  -1  -1   4     1803.06     1943.12     89.86 o 
   0  -1   4       39.24       42.60      1.81 o 
   1  -1   4      549.23      530.16     17.49 o 
   2  -1   4      731.75      735.75     35.74 o 
   3  -1   4      335.24      326.34     12.15 o 
   4  -1   4       35.03       34.04      3.44 o 
   5  -1   4       42.62       39.88      8.77 o 
  -5   0   4        0.24       -0.66      2.67 o 
  -4   0   4      465.55      504.53     29.17 o 
  -3   0   4      710.02      668.90     26.75 o 
  -2   0   4       59.19       64.05      2.09 o 
  -1   0   4      306.67      285.93     11.79 o 
   0   0   4     3376.97     2927.29    159.77 o 
   1   0   4      187.34      176.89      5.14 o 
   2   0   4       14.33       14.84      1.57 o 
   3   0   4      442.86      468.26     19.04 o 
   4   0   4       96.27      103.71      8.63 o 
   5   0   4        1.40        0.41      7.01 o 
  -5   1   4       74.70       81.14     11.04 o 
  -4   1   4        7.41        8.60      1.55 o 
  -3   1   4      347.14      337.62     14.65 o 
  -2   1   4     2625.09     2848.44    132.72 o 
  -1   1   4       19.02       14.80      1.28 o 
   0   1   4      146.75      144.36     11.04 o 
   1   1   4     1573.43     1525.62     64.74 o 
   2   1   4      269.62      259.42      9.74 o 
   3   1   4       32.12       34.60      3.76 o 
   4   1   4       75.95       81.30      5.05 o 
  -5   2   4       48.38       50.87      5.76 o 
  -4   2   4      316.19      333.35     14.42 o 
  -3   2   4      188.90      199.72      7.22 o 
  -2   2   4      313.71      304.21      8.69 o 
  -1   2   4     1567.60     1717.88    115.84 o 
   0   2   4     1042.86      990.32     52.23 o 
   1   2   4        5.60        5.20      1.53 o 
   2   2   4      392.83      416.03     17.59 o 
   3   2   4      184.54      197.15     12.33 o 
   4   2   4       11.36       14.85      4.60 o 
  -5   3   4        7.92        9.09      4.56 o 
  -4   3   4       68.34       72.96      4.56 o 
  -3   3   4      273.79      282.10     11.64 o 
  -2   3   4     1227.21     1169.41     43.92 o 
  -1   3   4      146.64      154.07     14.52 o 
   0   3   4      572.21      544.94     27.96 o 
   1   3   4      720.60      678.73     80.40 o 
   2   3   4       29.69       33.75      2.70 o 
   3   3   4       30.84       33.58      3.85 o 
   4   3   4       62.64       66.01     12.25 o 
  -4   4   4      102.03      102.00     12.70 o 
  -3   4   4       50.73       47.68      5.97 o 
  -2   4   4      141.13      149.07      8.80 o 
  -1   4   4      997.91     1073.52     77.23 o 
   0   4   4       64.45       61.13      4.72 o 
   1   4   4      219.69      179.48      9.28 o 
   2   4   4      203.87      229.92     16.80 o 
   3   4   4       42.62       47.39      8.59 o 
  -4   5   4      113.20      112.32     10.06 o 
  -3   5   4      160.77      163.39     11.91 o 
  -2   5   4       26.81       21.91      3.64 o 
  -1   5   4      173.11      188.00     12.54 o 
   0   5   4      264.97      299.14     22.52 o 
   1   5   4      205.61      174.46     13.91 o 
   2   5   4       28.56       25.57      5.57 o 
  -3   6   4      126.97      106.38      9.42 o 
  -2   6   4       94.91       94.90      8.85 o 
  -1   6   4      124.55      126.07     10.40 o 
   0   6   4       19.43       17.33      4.41 o 
   1   6   4       98.40       92.32     17.95 o 
  -2  -7   5        1.58        3.43      4.19 o 
  -1  -7   5      153.72      177.11     35.00 o 
   0  -7   5      106.82      133.16     37.91 o 
   1  -7   5        5.29        2.52      3.27 o 
   2  -7   5       39.84       41.05      6.33 o 
  -3  -6   5       82.28       93.35      9.01 o 
  -2  -6   5       78.17       76.47      7.32 o 
  -1  -6   5       13.98       13.67      2.19 o 
   0  -6   5       62.55       67.50      5.92 o 
   1  -6   5      452.52      467.84     30.83 o 
   2  -6   5       22.38       26.79      4.24 o 
   3  -6   5        8.57       11.97      3.55 o 
  -4  -5   5       37.46       37.09      4.75 o 
  -3  -5   5        2.04        1.56      3.28 o 
  -2  -5   5      118.38      111.14      7.59 o 
  -1  -5   5      540.75      556.06     61.52 o 
   0  -5   5       48.34       48.27      3.29 o 
   1  -5   5        1.09        4.22      4.07 o 
   2  -5   5      444.05      428.12     50.80 o 
   3  -5   5       94.38       92.86      7.30 o 
   4  -5   5        0.12        1.43      3.56 o 
  -4  -4   5       85.19       73.78      6.66 o 
  -3  -4   5      212.21      216.93     12.67 o 
  -2  -4   5       73.95       73.11      4.74 o 
  -1  -4   5       69.12       69.63      5.55 o 
   0  -4   5      826.45      797.18     28.76 o 
   1  -4   5      407.45      439.58     59.31 o 
   2  -4   5       10.98        9.97      2.43 o 
   3  -4   5      164.00      163.08     10.36 o 
   4  -4   5       85.89       79.55      6.39 o 
  -5  -3   5       49.23       42.88      5.69 o 
  -4  -3   5       61.28       50.52      4.86 o 
  -3  -3   5      163.87      154.28      9.56 o 
  -2  -3   5      637.75      628.41     27.10 o 
  -1  -3   5      790.01      824.76     51.05 o 
   0  -3   5       56.01       76.46      4.69 o 
   1  -3   5      307.77      271.38     12.37 o 
   2  -3   5      665.66      582.62     33.51 o 
   3  -3   5       82.50       75.39      8.98 o 
   4  -3   5       46.65       37.22      5.31 o 
  -5  -2   5       18.73       20.03      4.00 o 
  -4  -2   5      228.03      227.28     20.48 o 
  -3  -2   5      403.46      386.23     19.44 o 
  -2  -2   5       68.76       68.43      2.39 o 
  -1  -2   5      722.89      690.05     58.24 o 
   0  -2   5     2153.75     2239.87    104.24 o 
   1  -2   5        5.48        4.13      1.71 o 
   2  -2   5      118.41      117.00      6.02 o 
   3  -2   5      218.83      221.41     12.63 o 
   4  -2   5      123.88      103.01      7.11 o 
  -5  -1   5       27.64       30.14      4.96 o 
  -4  -1   5        7.31       12.48      3.19 o 
  -3  -1   5      696.27      683.60     35.38 o 
  -2  -1   5     1350.26     1429.30     60.44 o 
  -1  -1   5       21.88       18.27      1.46 o 
   0  -1   5      492.88      483.46     16.38 o 
   1  -1   5     1609.63     1487.75     59.26 o 
   2  -1   5      293.90      291.00      9.33 o 
   3  -1   5       23.49       19.28      2.09 o 
   4  -1   5       55.88       61.36      6.15 o 
  -5   0   5      140.59      145.33     13.98 o 
  -4   0   5      101.83      107.64      8.31 o 
  -3   0   5      175.40      149.67     16.79 o 
  -2   0   5      537.26      561.68     31.25 o 
  -1   0   5     2902.18     2769.53    133.25 o 
   0   0   5      577.11      450.20     55.23 o 
   1   0   5      177.32      180.60      6.47 o 
   2   0   5      562.68      596.59     24.22 o 
   3   0   5      212.90      231.23     10.45 o 
   4   0   5        4.69        9.66      2.50 o 
  -5   1   5        5.83        8.57      3.95 o 
  -4   1   5      199.48      208.69      8.70 o 
  -3   1   5      530.09      578.15     26.29 o 
  -2   1   5      572.56      563.16     18.01 o 
  -1   1   5       99.45       85.79      2.37 o 
   0   1   5     1521.52     1505.89     76.49 o 
   1   1   5     1118.66     1045.79     43.33 o 
   2   1   5        2.79        4.36      1.80 o 
   3   1   5      157.45      170.23      8.85 o 
   4   1   5       65.12       73.68      5.58 o 
  -5   2   5      135.43      156.68     12.91 o 
  -4   2   5       37.61       39.19      3.17 o 
  -3   2   5       78.49       77.54      5.62 o 
  -2   2   5      630.80      711.09     42.91 o 
  -1   2   5     1351.55     1293.99     80.46 o 
   0   2   5        1.62       -0.37      1.78 o 
   1   2   5      481.88      449.02     21.78 o 
   2   2   5      430.32      459.23     27.82 o 
   3   2   5       55.25       55.53      4.51 o 
   4   2   5       14.83        9.82      4.86 o 
  -5   3   5        6.65        5.04      9.00 o 
  -4   3   5      343.94      313.66     14.25 o 
  -3   3   5      238.62      218.11      8.07 o 
  -2   3   5       20.24       18.03      3.25 o 
  -1   3   5      239.06      253.13     28.60 o 
   0   3   5      944.75      879.93     55.37 o 
   1   3   5      180.13      177.53     26.12 o 
   2   3   5      107.73      102.63     12.26 o 
   3   3   5       96.68      110.46     10.38 o 
  -4   4   5        0.14       -0.21      5.19 o 
  -3   4   5      266.31      238.57     14.35 o 
  -2   4   5      548.77      626.31     44.47 o 
  -1   4   5       26.04       29.99      4.41 o 
   0   4   5      102.78      111.18      7.92 o 
   1   4   5      232.61      224.12     68.87 o 
   2   4   5      191.17      203.34     17.25 o 
   3   4   5        4.96        6.89      5.51 o 
  -4   5   5      117.47       87.31      8.43 o 
  -3   5   5       22.12       18.53      4.30 o 
  -2   5   5      123.37      132.10     11.02 o 
  -1   5   5      317.81      355.52     25.82 o 
   0   5   5      142.55      151.90     12.01 o 
   1   5   5        6.80        7.09      2.76 o 
   2   5   5       51.28       63.07      8.39 o 
  -2   6   5       94.74      101.31      9.78 o 
  -1   6   5       16.58       19.41      5.40 o 
   0   6   5      148.47      161.37     14.33 o 
   1   6   5       41.29       34.97      5.60 o 
   0  -7   6       11.14       19.91     16.73 o 
   1  -7   6        7.88        8.64      3.70 o 
   2  -7   6      148.39      148.15     12.49 o 
  -3  -6   6       67.96       59.94      6.13 o 
  -2  -6   6        7.86       12.22      4.14 o 
  -1  -6   6       69.09       74.95      7.89 o 
   0  -6   6      317.65      314.50     21.35 o 
   1  -6   6       17.58       19.25      4.39 o 
   2  -6   6       12.40       11.60      4.24 o 
   3  -6   6      110.29      111.53      9.65 o 
  -4  -5   6        3.01        2.96      3.34 o 
  -3  -5   6       87.93       74.06      5.96 o 
  -2  -5   6      225.23      218.90     20.00 o 
  -1  -5   6      132.19      125.27     12.98 o 
   0  -5   6       20.34       22.35      7.71 o 
   1  -5   6      344.71      390.73     81.55 o 
   2  -5   6      135.24      119.67     13.62 o 
   3  -5   6        9.59        7.94      3.07 o 
  -4  -4   6       65.37       69.43      6.76 o 
  -3  -4   6      185.20      176.81     14.96 o 
  -2  -4   6      124.23      123.96      7.22 o 
  -1  -4   6      444.53      485.84     58.31 o 
   0  -4   6      665.63      707.07     25.78 o 
   1  -4   6       10.40       10.19      2.24 o 
   2  -4   6       71.19       67.76      5.01 o 
   3  -4   6      201.68      181.35     14.14 o 
   4  -4   6       16.28       16.96      3.64 o 
  -5  -3   6       16.77       15.38      4.09 o 
  -4  -3   6       32.79       30.51      4.20 o 
  -3  -3   6      213.38      209.85     11.93 o 
  -2  -3   6      646.96      613.40     19.95 o 
  -1  -3   6        2.53        3.09      1.79 o 
   0  -3   6      373.08      397.54     12.60 o 
   1  -3   6     1151.43     1243.25     79.99 o 
   2  -3   6       23.50       19.49      2.67 o 
   3  -3   6       28.48       21.64      2.79 o 
   4  -3   6       39.84       36.37      4.31 o 
  -5  -2   6       63.12       68.99      7.39 o 
  -4  -2   6       65.61       58.84      5.39 o 
  -3  -2   6       29.51       31.23      6.53 o 
  -2  -2   6      700.20      736.41     27.40 o 
  -1  -2   6     1120.16     1274.22     55.83 o 
   0  -2   6      303.10      322.52     11.09 o 
   1  -2   6      252.91      229.79     10.32 o 
   2  -2   6      519.27      473.41     25.24 o 
   3  -2   6      202.53      207.08     12.82 o 
   4  -2   6       14.35       11.52      5.68 o 
  -5  -1   6        0.27       -0.73      2.89 o 
  -4  -1   6      406.04      426.84     46.56 o 
  -3  -1   6      124.29      116.44      6.36 o 
  -2  -1   6      520.35      529.65     20.13 o 
  -1  -1   6      481.81      501.66     18.78 o 
   0  -1   6     1380.46     1426.04     68.88 o 
   1  -1   6      770.11      707.01     28.25 o 
   2  -1   6       21.93       21.41      1.83 o 
   3  -1   6      146.53      139.97      6.21 o 
   4  -1   6      101.08      110.55      9.22 o 
  -5   0   6       75.15       77.65      8.07 o 
  -4   0   6       68.30       73.01      5.67 o 
  -3   0   6      432.64      453.24     19.02 o 
  -2   0   6      731.88      772.22     32.15 o 
  -1   0   6      567.98      556.39     21.22 o 
   0   0   6       19.98       21.74      1.72 o 
   1   0   6      958.41      943.71     43.62 o 
   2   0   6      476.64      483.74     21.67 o 
   3   0   6       32.40       44.13      5.66 o 
   4   0   6       46.67       47.72      5.94 o 
  -5   1   6       32.12       39.74      5.51 o 
  -4   1   6      431.48      424.48     20.15 o 
  -3   1   6      136.22      142.95      5.78 o 
  -2   1   6       17.17       15.83      2.05 o 
  -1   1   6     1288.87     1459.27     70.31 o 
   0   1   6      579.81      564.97     20.53 o 
   1   1   6      155.78      142.71      6.14 o 
   2   1   6      245.04      250.72     11.90 o 
   3   1   6      137.37      153.90      9.23 o 
   4   1   6       51.23       56.94      7.87 o 
  -5   2   6       21.74       19.94      6.12 o 
  -4   2   6        0.39        1.55      1.98 o 
  -3   2   6      825.51      839.41     38.81 o 
  -2   2   6      489.98      501.99     17.07 o 
  -1   2   6        3.23        2.80      2.48 o 
   0   2   6      296.51      282.18     20.89 o 
   1   2   6      584.84      529.18     33.90 o 
   2   2   6      170.16      174.51     14.60 o 
   3   2   6       23.41       27.23      3.75 o 
  -5   3   6       83.74       95.18     18.44 o 
  -4   3   6      143.49      145.11     11.44 o 
  -3   3   6       11.90       12.32      6.13 o 
  -2   3   6      267.71      287.31     17.68 o 
  -1   3   6     1283.60     1300.29     97.60 o 
   0   3   6       18.46       15.48      2.69 o 
   1   3   6       20.25       15.97      3.61 o 
   2   3   6      163.17      162.56     13.90 o 
   3   3   6       83.24       96.67      9.67 o 
  -4   4   6       56.25       60.66      7.80 o 
  -3   4   6      404.16      406.43     28.66 o 
  -2   4   6       40.80       46.50      5.89 o 
  -1   4   6       19.13       20.11      3.65 o 
   0   4   6      600.46      521.70     57.94 o 
   1   4   6      118.14      135.17     25.00 o 
   2   4   6        0.27        4.09      4.50 o 
  -3   5   6       21.47       18.78      4.88 o 
  -2   5   6      252.51      288.46     24.37 o 
  -1   5   6      214.04      202.74     15.89 o 
   0   5   6        2.76        7.26      3.76 o 
   1   5   6      111.43      100.15     31.07 o 
  -2   6   6        7.76        3.57      4.37 o 
  -1   6   6       53.60       56.06      7.38 o 
   0   6   6      159.27      144.02     12.73 o 
   0  -7   7       41.24       46.32     31.25 o 
   1  -7   7      101.91      106.87     17.21 o 
  -3  -6   7       13.98       16.93      4.60 o 
  -2  -6   7       56.71       52.26      9.52 o 
  -1  -6   7      135.27      132.54     25.24 o 
   0  -6   7      136.32      130.82     13.85 o 
   1  -6   7        2.29        1.86      3.36 o 
   2  -6   7      112.87      109.38      9.36 o 
  -3  -5   7       82.55       84.52      7.57 o 
  -2  -5   7      197.81      186.23     15.97 o 
  -1  -5   7       27.95       24.31      2.07 o 
   0  -5   7      243.18      256.17     26.00 o 
   1  -5   7      295.85      318.43     21.12 o 
   2  -5   7        4.26        6.47      3.43 o 
   3  -5   7       28.84       21.82      4.08 o 
  -4  -4   7       25.40       22.33      7.04 o 
  -3  -4   7       23.33       22.03      3.68 o 
  -2  -4   7      198.96      202.04     12.43 o 
  -1  -4   7      487.92      479.59     97.28 o 
   0  -4   7       27.36       20.29      4.37 o 
   1  -4   7      161.50      158.39      9.54 o 
   2  -4   7      360.40      288.72     24.30 o 
   3  -4   7       33.26       31.25      4.22 o 
  -4  -3   7      141.03      130.19     13.29 o 
  -3  -3   7      167.00      153.13     25.71 o 
  -2  -3   7       27.75       26.91      2.85 o 
  -1  -3   7      402.46      441.62     44.15 o 
   0  -3   7      687.44      649.94     25.17 o 
   1  -3   7      239.43      224.59     32.94 o 
   2  -3   7       31.54       27.08      3.43 o 
   3  -3   7      145.33      124.24      9.42 o 
   4  -3   7       71.15       57.62      5.96 o 
  -5  -2   7       68.87       61.74      6.93 o 
  -4  -2   7        5.21        6.29      2.84 o 
  -3  -2   7      493.57      508.67     29.98 o 
  -2  -2   7      333.99      336.17     19.88 o 
  -1  -2   7      395.88      461.94     53.33 o 
   0  -2   7      129.22      133.01      5.39 o 
   1  -2   7      656.87      624.56     38.71 o 
   2  -2   7      285.91      264.34     15.88 o 
   3  -2   7        1.01        4.77      3.00 o 
   4  -2   7       26.59       30.85      5.16 o 
  -5  -1   7       39.24       42.65      5.71 o 
  -4  -1   7      221.48      214.47     14.36 o 
  -3  -1   7      236.99      242.44     10.29 o 
  -2  -1   7      420.25      387.92     61.42 o 
  -1  -1   7      996.93     1130.81     79.79 o 
   0  -1   7      300.12      340.32     93.38 o 
   1  -1   7       65.88       62.70      5.11 o 
   2  -1   7      372.35      360.55     15.12 o 
   3  -1   7      137.65      128.97      8.99 o 
   4  -1   7       22.73       29.83      5.51 o 
  -5   0   7       13.39       17.99      4.61 o 
  -4   0   7       40.08       40.68      4.67 o 
  -3   0   7      666.06      641.66     35.84 o 
  -2   0   7      432.75      436.99     18.55 o 
  -1   0   7        1.32        3.74      1.59 o 
   0   0   7     1336.49     1480.62     80.47 o 
   1   0   7      283.69      271.57     20.65 o 
   2   0   7      121.83      123.48      6.53 o 
   3   0   7       61.00       58.93      4.91 o 
   4   0   7       31.55       28.22      5.63 o 
  -5   1   7       95.74       92.23      8.91 o 
  -4   1   7      106.14      109.37      7.69 o 
  -3   1   7        4.42        4.55      1.62 o 
  -2   1   7      911.02      946.94     44.24 o 
  -1   1   7      922.58      909.76     40.01 o 
   0   1   7       43.94       38.42      2.17 o 
   1   1   7      182.50      180.81      8.35 o 
   2   1   7      307.63      333.02     19.34 o 
   3   1   7       67.27       70.94      6.02 o 
  -5   2   7        4.79        4.34      6.37 o 
  -4   2   7      153.31      140.57      7.18 o 
  -3   2   7      363.44      371.61     16.15 o 
  -2   2   7       52.59       46.86      4.38 o 
  -1   2   7      121.16      151.35     16.49 o 
   0   2   7     1491.85     1543.20    132.64 o 
   1   2   7       33.91       35.73      7.08 o 
   2   2   7        1.09       -1.55      3.57 o 
   3   2   7       77.71       84.05     16.13 o 
  -4   3   7        2.72        9.54      3.99 o 
  -3   3   7       95.88       98.75      8.36 o 
  -2   3   7      634.65      622.26     43.19 o 
  -1   3   7       83.83       76.21     10.65 o 
   0   3   7        7.16        6.19      6.79 o 
   1   3   7      524.44      487.96     77.81 o 
   2   3   7       93.54      109.38      9.90 o 
   3   3   7        0.14        4.38      6.62 o 
  -4   4   7       85.16       87.25     16.24 o 
  -3   4   7       73.99       90.91      9.95 o 
  -2   4   7       33.29       31.79      5.79 o 
  -1   4   7      280.91      309.26     23.15 o 
   0   4   7      257.52      271.77     22.69 o 
   1   4   7        1.99        3.94      4.01 o 
   2   4   7       43.71       43.89      6.76 o 
  -3   5   7       74.41       76.72      9.62 o 
  -2   5   7      191.65      179.63     16.02 o 
  -1   5   7       10.15       15.62      5.41 o 
   0   5   7       28.18       25.17      4.90 o 
   1   5   7      165.39      140.27     37.21 o 
   0  -7   8       52.42       61.08     41.59 o 
  -2  -6   8       91.99      135.98     26.49 o 
  -1  -6   8      105.27       87.06     21.59 o 
   0  -6   8        0.01        4.13     14.01 o 
   1  -6   8      100.67      107.58     21.03 o 
   2  -6   8       63.63       60.13      6.30 o 
  -3  -5   8       33.61       26.04      4.38 o 
  -2  -5   8        5.11        4.04      2.76 o 
  -1  -5   8      138.45      140.88     17.24 o 
   0  -5   8      232.66      248.41     31.67 o 
   1  -5   8       50.27       49.52      5.45 o 
   2  -5   8       41.52       36.57      5.00 o 
   3  -5   8       67.70       64.84      7.41 o 
  -4  -4   8        0.44       -1.22      3.09 o 
  -3  -4   8      143.06      127.91      9.48 o 
  -2  -4   8      325.02      318.09     19.24 o 
  -1  -4   8       13.40       14.18      3.46 o 
   0  -4   8      111.43      117.17     12.53 o 
   1  -4   8      330.18      314.15     53.50 o 
   2  -4   8       75.31       65.66      6.82 o 
   3  -4   8        0.19       -0.22      2.47 o 
  -4  -3   8      170.35      155.98     11.66 o 
  -3  -3   8       10.10       11.36      3.14 o 
  -2  -3   8      214.11      205.05      7.93 o 
  -1  -3   8      590.22      648.12     43.28 o 
   0  -3   8      170.95      160.28     10.26 o 
   1  -3   8        4.48       11.64      2.83 o 
   2  -3   8      269.34      267.97     16.79 o 
   3  -3   8       59.16       54.49      5.33 o 
  -4  -2   8       30.09       22.38      4.08 o 
  -3  -2   8      336.39      361.80     22.43 o 
  -2  -2   8      426.98      432.68     25.14 o 
  -1  -2   8      177.92      181.70      8.72 o 
   0  -2   8      700.65      827.69    228.10 o 
   1  -2   8      242.19      216.79     24.94 o 
   2  -2   8       30.15       31.50      4.07 o 
   3  -2   8       81.56       85.09      7.82 o 
  -5  -1   8       76.55       69.02      7.53 o 
  -4  -1   8       63.60       70.54      6.86 o 
  -3  -1   8       78.85       66.15      4.14 o 
  -2  -1   8      377.90      444.03     21.15 o 
  -1  -1   8      990.40     1058.33     60.24 o 
   0  -1   8        4.07        6.98      2.57 o 
   1  -1   8      490.49      482.47     25.69 o 
   2  -1   8      206.29      206.62      9.52 o 
   3  -1   8       39.65       39.04      5.17 o 
  -5   0   8       21.04       23.82      5.07 o 
  -4   0   8      141.43      145.67      9.65 o 
  -3   0   8      343.02      338.79     15.86 o 
  -2   0   8        0.36       -0.44      1.71 o 
  -1   0   8      378.94      365.17     21.54 o 
   0   0   8     1000.04     1097.32     57.56 o 
   1   0   8      106.70      100.80      5.01 o 
   2   0   8       61.08       58.88      4.31 o 
   3   0   8      114.69      120.48     11.76 o 
  -5   1   8       47.57       40.55     11.51 o 
  -4   1   8        3.66        2.17      2.87 o 
  -3   1   8      267.50      269.50     12.93 o 
  -2   1   8      499.86      515.00     29.96 o 
  -1   1   8      138.45      129.95      9.41 o 
   0   1   8       45.66       55.55      5.55 o 
   1   1   8      737.02      739.36     68.89 o 
   2   1   8       80.69       81.70      7.81 o 
   3   1   8        0.07        9.57      4.16 o 
  -4   2   8      140.65      113.19     21.96 o 
  -3   2   8       57.44       48.83      4.90 o 
  -2   2   8      217.60      165.06     29.79 o 
  -1   2   8      504.71      620.59     47.90 o 
   0   2   8      159.00      168.51     12.79 o 
   1   2   8       19.77       21.76      4.17 o 
   2   2   8      208.17      211.25     47.18 o 
   3   2   8       66.12       74.44     11.22 o 
  -4   3   8      112.59       97.71     10.64 o 
  -3   3   8      200.78      187.29     14.58 o 
  -2   3   8      212.90      198.93     27.57 o 
  -1   3   8       26.78       21.78      4.70 o 
   0   3   8      274.21      318.15     35.47 o 
   1   3   8      152.25      143.95     21.86 o 
   2   3   8       14.67       14.75      5.54 o 
  -3   4   8       43.83       43.49      6.10 o 
  -2   4   8      193.64      184.98     15.48 o 
  -1   4   8      245.13      200.54     41.15 o 
   0   4   8        0.47        3.30      4.59 o 
   1   4   8       30.47       35.18      7.34 o 
  -2   5   8        1.94        8.11      8.08 o 
  -1   5   8       85.28       78.48     13.87 o 
   0   5   8      149.48      146.33     16.13 o 
  -2  -6   9       43.91       43.47     16.09 o 
   0  -6   9       55.79       77.29     54.41 o 
   1  -6   9       93.39      106.60     11.48 o 
  -3  -5   9        1.86        0.76      3.54 o 
  -2  -5   9       74.23       77.65     13.23 o 
  -1  -5   9      331.60      309.74     85.13 o 
   0  -5   9        6.54        8.22      2.82 o 
   1  -5   9       14.26       15.35      9.20 o 
   2  -5   9      121.83      123.19     10.70 o 
  -4  -4   9       22.47       18.01      4.83 o 
  -3  -4   9      200.42      199.60     14.66 o 
  -2  -4   9       16.72       19.60      4.94 o 
  -1  -4   9       37.92       36.98      4.31 o 
   0  -4   9      451.09      603.50    245.08 o 
   1  -4   9       74.63       80.05     11.61 o 
   2  -4   9        1.16        0.47      3.28 o 
   3  -4   9       74.56       61.95     15.92 o 
  -4  -3   9        0.50       -0.15      3.68 o 
  -3  -3   9       31.40       29.53      4.69 o 
  -2  -3   9      275.55      294.36     19.14 o 
  -1  -3   9      411.92      436.30     28.45 o 
   0  -3   9       35.33       31.34     13.54 o 
   1  -3   9      249.70      252.87     46.75 o 
   2  -3   9      142.86      156.69     11.97 o 
   3  -3   9        9.41        9.93      4.16 o 
  -4  -2   9      130.71      111.18      9.25 o 
  -3  -2   9      161.94      161.24     11.86 o 
  -2  -2   9      125.90      124.75      7.22 o 
  -1  -2   9       96.19       99.76      6.52 o 
   0  -2   9      908.47     1100.99    322.68 o 
   1  -2   9        7.45       10.78      3.59 o 
   2  -2   9       93.63       83.23      7.17 o 
   3  -2   9       87.50       84.90      8.66 o 
  -4  -1   9       30.36       25.17      6.31 o 
  -3  -1   9      187.88      178.36      9.55 o 
  -2  -1   9      589.64      606.31     32.09 o 
  -1  -1   9        1.64        6.56      2.93 o 
   0  -1   9      103.22      103.36      5.64 o 
   1  -1   9      437.42      434.27     24.07 o 
   2  -1   9      116.30      129.12     10.36 o 
   3  -1   9       14.59        8.78      4.06 o 
  -4   0   9      122.87      127.86      9.97 o 
  -3   0   9        5.48        7.46      2.48 o 
  -2   0   9      389.02      355.12     17.68 o 
  -1   0   9      393.19      421.69     20.04 o 
   0   0   9      212.03      214.19     14.64 o 
   1   0   9       39.08       45.86      5.15 o 
   2   0   9      154.67      142.25      9.66 o 
   3   0   9       75.15       92.92     15.70 o 
  -4   1   9      177.27      145.76     20.07 o 
  -3   1   9      232.95      237.67     19.93 o 
  -2   1   9      252.00      244.40     18.50 o 
  -1   1   9      293.81      269.66     19.10 o 
   0   1   9      286.08      303.93     20.29 o 
   1   1   9      154.26      152.03     30.53 o 
   2   1   9       10.76       10.67      3.73 o 
   3   1   9       41.10       33.22     10.03 o 
  -4   2   9       58.78       51.97     11.21 o 
  -3   2   9       99.82      100.65     11.07 o 
  -2   2   9      335.64      345.18     27.78 o 
  -1   2   9      323.04      324.09     24.71 o 
   0   2   9        0.83        1.32      3.35 o 
   1   2   9      235.93      239.40     16.91 o 
   2   2   9       43.87       54.80     16.21 o 
  -3   3   9      142.37      114.15     20.10 o 
  -2   3   9        0.28       -2.11      4.29 o 
  -1   3   9      307.53      309.99     26.63 o 
   0   3   9      178.20      197.77     16.72 o 
   1   3   9       31.91       33.47      5.62 o 
  -2   4   9      192.78      162.02     25.51 o 
  -1   4   9       29.44       28.36      6.21 o 
   0   4   9       63.08       73.63     10.00 o 
  -1  -6  10       26.08       25.64     10.14 o 
   0  -6  10      169.30      226.89    129.39 o 
  -2  -5  10      117.72      144.88     25.48 o 
  -1  -5  10       27.82       27.13      4.38 o 
   0  -5  10        2.96        0.47      3.61 o 
   1  -5  10      161.78      139.48     32.52 o 
   2  -5  10       39.97       34.90      6.95 o 
  -3  -4  10       13.36       16.81      4.20 o 
  -2  -4  10       30.09       37.50      8.76 o 
  -1  -4  10      168.17      173.63     17.29 o 
   0  -4  10      221.15      291.56    152.92 o 
   1  -4  10        0.66        0.50      3.50 o 
   2  -4  10       53.83       53.17      6.43 o 
  -4  -3  10       17.43       19.15      4.87 o 
  -3  -3  10      202.12      194.61     14.82 o 
  -2  -3  10      188.61      195.76     21.57 o 
  -1  -3  10       52.28       48.48      4.41 o 
   0  -3  10       40.96       55.63     35.31 o 
   1  -3  10      360.76      384.94     69.78 o 
   2  -3  10       14.55       22.31      5.21 o 
  -4  -2  10       49.98       52.40      6.63 o 
  -3  -2  10        1.81       12.11      5.04 o 
  -2  -2  10      222.70      278.46     23.06 o 
  -1  -2  10      552.22      558.21     32.05 o 
   0  -2  10        1.03        0.83      2.25 o 
   1  -2  10       36.17       41.52      5.43 o 
   2  -2  10      107.43      104.71      8.77 o 
   3  -2  10       58.41       55.64      6.88 o 
  -4  -1  10      168.56      164.03     14.23 o 
  -3  -1  10      196.73      199.36     15.14 o 
  -2  -1  10       53.72       69.72      6.19 o 
  -1  -1  10      266.83      260.14     13.75 o 
   0  -1  10      312.56      344.41     18.18 o 
   1  -1  10      144.21      141.63      7.65 o 
   2  -1  10       18.49       15.58      4.07 o 
   3  -1  10       19.84       20.51      9.05 o 
  -4   0  10       39.14       39.99      8.97 o 
  -3   0  10      157.27      143.89      8.73 o 
  -2   0  10      321.74      344.47     19.75 o 
  -1   0  10      340.99      436.74     82.16 o 
   0   0  10      109.49      111.77      8.61 o 
   1   0  10      185.28      203.85     14.35 o 
   2   0  10       76.98       75.88     12.56 o 
  -4   1  10      123.79      123.38     18.79 o 
  -3   1  10       91.40       89.46      9.50 o 
  -2   1  10       26.61       28.41      4.92 o 
  -1   1  10      350.73      378.00     28.15 o 
   0   1  10      277.08      288.87     19.91 o 
   1   1  10       14.19       20.01      4.45 o 
   2   1  10      136.47      142.03     25.31 o 
  -3   2  10      217.52      199.22     20.85 o 
  -2   2  10      169.36      192.05     17.66 o 
  -1   2  10       17.47       18.85      5.44 o 
   0   2  10      211.69      211.95     18.32 o 
   1   2  10       99.75      117.28     15.73 o 
  -3   3  10        0.55       -3.53      4.99 o 
  -2   3  10       80.49       73.97      9.98 o 
  -1   3  10      227.36      242.77     23.18 o 
   0   3  10       41.77       42.02      7.27 o 
   1   3  10       19.35       24.04      5.26 o 
  -2  -5  11       36.74       40.06     13.15 o 
  -1  -5  11       12.44       14.26      8.32 o 
   0  -5  11       88.49       90.84     40.24 o 
   1  -5  11       61.79       57.33     22.22 o 
  -3  -4  11        1.41        1.28      3.92 o 
  -2  -4  11      211.12      224.30     30.91 o 
  -1  -4  11      112.46      127.65     12.34 o 
   0  -4  11        0.64        4.58      4.51 o 
   1  -4  11       33.68       44.73     10.53 o 
   2  -4  11       68.49       64.75      9.12 o 
  -3  -3  11       47.53       50.14      6.93 o 
  -2  -3  11       15.11       15.83      3.69 o 
  -1  -3  11      148.99      156.64     10.49 o 
   0  -3  11      324.20      383.49     91.19 o 
   1  -3  11        5.60       11.93      4.07 o 
   2  -3  11       10.25       11.56      5.99 o 
  -3  -2  11      132.93      130.65     12.63 o 
  -2  -2  11      236.05      233.07     20.23 o 
  -1  -2  11       49.25       45.89      4.68 o 
   0  -2  11       36.05       38.94      5.88 o 
   1  -2  11      237.60      230.93     18.13 o 
   2  -2  11       46.44       51.01      6.70 o 
  -4  -1  11       56.58       48.64     10.09 o 
  -3  -1  11       30.80       35.63      5.76 o 
  -2  -1  11       46.45       47.60      5.43 o 
  -1  -1  11      345.98      434.43     90.51 o 
   0  -1  11      172.86      186.51     10.16 o 
   1  -1  11        1.49       -0.11      3.16 o 
   2  -1  11       88.95       95.23     14.69 o 
  -4   0  11       45.31       56.61     12.39 o 
  -3   0  11      187.13      185.44     16.65 o 
  -2   0  11      101.68      107.71     10.78 o 
  -1   0  11        1.74        2.84      4.00 o 
   0   0  11      174.70      194.79     14.68 o 
   1   0  11      162.49      161.59     15.06 o 
   2   0  11       20.84       23.72      7.56 o 
  -3   1  11       11.45        9.52      4.98 o 
  -2   1  11      185.06      205.14     17.36 o 
  -1   1  11      220.95      223.63     18.28 o 
   0   1  11        9.54       17.29      8.89 o 
   1   1  11       50.46       53.83      6.93 o 
  -3   2  11      120.12      112.73     12.31 o 
  -2   2  11        1.65        3.88      5.19 o 
  -1   2  11       47.83       45.76      6.92 o 
   0   2  11      199.91      212.99     17.77 o 
   1   2  11       26.68       27.29      5.32 o 
  -1   3  11        3.64        1.86      4.81 o 
  -2  -4  12       39.63       36.73     14.16 o 
  -1  -4  12       26.52       24.18      6.16 o 
   0  -4  12       46.67       53.33      9.12 o 
   1  -4  12      131.46      131.70     12.18 o 
  -3  -3  12        2.37        3.75      5.30 o 
  -2  -3  12       65.43       63.13     10.88 o 
  -1  -3  12      194.02      203.92     19.15 o 
   0  -3  12       15.52       20.46      5.18 o 
   1  -3  12        2.13        4.57      4.08 o 
  -3  -2  12      115.58      122.05     14.16 o 
  -2  -2  12       22.54       25.70      4.71 o 
  -1  -2  12        5.76        7.50      3.37 o 
   0  -2  12      225.13      243.91     19.77 o 
   1  -2  12       46.19       41.09      5.78 o 
  -3  -1  12       64.28       66.69     15.21 o 
  -2  -1  12      166.23      169.37     15.65 o 
  -1  -1  12      122.58      130.72     11.21 o 
   0  -1  12        1.11        3.09      6.84 o 
   1  -1  12       42.76       43.55      9.00 o 
  -3   0  12      145.54      128.45     22.85 o 
  -2   0  12       23.94       25.61      5.91 o 
  -1   0  12       86.75      100.39      9.54 o 
   0   0  12      232.00      244.44     18.88 o 
   1   0  12        0.67       -0.95      5.55 o 
  -2   1  12      221.54      204.47     18.58 o 
  -1   1  12        1.12        2.41      4.23 o 
   0   1  12       24.50       25.05      5.72 o 
  -1   2  12      191.74      187.79     17.47 o 
  -1  -3  13       36.34       59.04     19.99 o 
   0  -3  13        1.32       -1.21      3.85 o 
  -2  -2  13       45.58       49.79     11.64 o 
  -1  -2  13       89.48       82.21     14.36 o 
   0  -2  13      104.52      109.09     18.50 o 
  -2  -1  13      212.74      204.41     20.19 o 
  -1  -1  13        5.33       -3.15      6.00 o 
   0  -1  13       35.15       36.06      8.39 o 
  -1   0  13      170.17      164.00     24.30 o 
                                                 
